# Supplementary material for: High-Throughput Analysis of the Flagella FliK-Dependent Surfaceome and Secretome in Bacillus thuringiensis
Source: Biology (Basel). 2025 May 9;14(5):525. doi: 10.3390/biology14050525 (PMC12109265; doi:10.3390/biology14050525)
Supplement: Supplementary file 1 [file biology-14-00525-s001.zip]

Archive with 7 entries (7 files):
- Supplementary Figure S1.jpg
- Supplementary Figure S2.jpg
- Supplementary Figure S3.jpg
- Supplementary Figure S4.jpg
- Supplementary Figure S5.jpg
- Supplementary Table S1.jpg
- Supplementary Table S2.jpg
